# Supplementary material for: Evaluation of circadian phenotypes utilizing fibroblasts from patients with circadian rhythm sleep disorders
Source: Transl Psychiatry. 2017 Apr 25;7(4):e1106–. doi: 10.1038/tp.2017.75 (PMC5416712; doi:10.1038/tp.2017.75)
Supplement: Supplementary Table S1 [file tp201775x1.xlsx]

## Sheet: TableS1
	Table S1. Detailed information of control subjects
	Sex	Age (years)	In vitro period			Mid-sleep time (hour)	Age-adjusted MEQ
			(hour)	SD	N
	M	21	21.9583	0.263774	6	6.56563	53.3961
	M	33	21.9817	0.739957	6	3.60093	51.1817
	M	49	22.0067	1.1305	6	4.57292	56.5625
	M	21	22.125	0.264934	6	6.61389	44.3961
	M	38	22.1867	0.870349	6	4.97778	50.4257
	M	34	22.2333	0.399333	6	2.52308	46.8305
	M	26	22.295	0.490173	6	4.98958	45.6401
	M	23	22.3233	0.35393	6	6.0275	45.6937
	M	21	22.3233	0.922728	6	8.20833	46.3961
	M	23	22.37	0.841831	6	5.21667	48.6937
	M	20	22.3733	0.798014	6	5.56515	45.7473
	M	21	22.3967	0.420983	6	4.40055	49.3961
	M	26	22.435	0.605434	6	3.28333	52.6401
	M	21	22.4367	0.844788	6	6.60714	51.3961
	M	23	22.47	0.224321	6	5.73	44.6937
	M	25	22.5583	0.221758	6	6.46429	50.9913
	M	30	22.56	0.416749	6	6.47333	48.2353
	M	24	22.5625	1.722	4	8.3652	54.3425
	M	21	22.5833	0.253509	6	7.09048	49.3961
	M	26	22.5975	1.53341	4	4.5725	51.6401
	M	25	22.6583	0.807153	6	4.39286	48.9913
	M	21	22.7383	0.603172	6	4.99115	55.3961
	M	36	22.755	0.214546	6	4.6537	55.1281
	M	25	22.7683	1.42606	6	5.46429	53.9913
	M	24	22.77	0.518421	6	6.17407	51.3425
	M	36	22.7983	0.49745	6	6.50714	49.1281
	M	22	22.815	0.239562	6	5.89286	48.0449
	M	21	22.8867	0.56962	6	5.16759	57.3961
	M	36	22.9067	0.476221	6	4.21429	54.1281
	M	22	22.935	0.561453	6	5.37569	49.0449
	M	23	22.9433	0.654574	6	6.02576	55.6937
	M	20	22.9517	0.30433	6	8.5	42.7473
	M	21	22.9567	0.562767	6	6.09242	51.3961
	M	23	22.97	0.870839	6	5.4275	57.6937
	M	44	23.015	1.14882	6	3.96333	55.3185
	M	25	23.025	0.589602	6	6.625	55.9913
	M	35	23.0567	0.367188	6	2.51667	54.4793
	M	38	23.1467	0.676126	6	3.68667	46.4257
	M	21	23.15	0.281425	6	5.21406	54.3961
	M	22	23.2567	1.79619	6	4.82222	56.0449
	M	31	23.26	0.401098	6	4.875	51.8841
	M	35	23.2917	0.437603	6	5.53854	42.4793
	M	21	23.3667	1.36226	6	4.88824	54.3961
	M	39	23.394	0.582435	5	5.28393	49.0745
	M	21	23.4283	0.392704	6	6.43333	52.3961
	M	22	23.4517	0.761772	6	4.51814	55.0449
	M	21	23.492	0.13755	5	7.55449	53.3961
	M	38	23.52	1.3976	6	5.68426	44.4257
	M	38	23.5283	0.641231	6	4.21894	51.4257
	M	21	24.0825	0.646394	4	5.99792	49.3961
	M, male; SD, standard deviation; N, number of measurements
