# Supplementary material for: Evaluation of circadian phenotypes utilizing fibroblasts from patients with circadian rhythm sleep disorders
Source: Transl Psychiatry. 2017 Apr 25;7(4):e1106–. doi: 10.1038/tp.2017.75 (PMC5416712; doi:10.1038/tp.2017.75)
Supplement: Supplementary Table S2 [file tp201775x2.xlsx]

## Sheet: Table S2
	Table S2. Detailed information of DSWPD individuals
	Sex	Age (years)	In vitro period			Mid-sleep time (hour)	Treatment response
			(hour)	SD	N
	M	35	21.3483	0.671101	6	4.14286	R
	M	48	21.428	0.860099	5	4.67857	R
	F	17	21.5133	0.254532	6	4.85714	R
	M	23	21.79	2.01785	3	7.03571	NR
	F	32	21.84	0.374486	6	3.28571	R
	F	36	21.9217	1.27523	6	4.64286	NR
	M	20	21.98	0.330696	6	5.71429	NR
	M	47	22.0517	0.947131	6	6.03571	NR
	F	38	22.084	0.348181	5	4	R
	M	30	22.1917	0.510663	6	2.17857	R
	M	40	22.24	2.00441	6	6.21429	NR
	F	39	22.244	1.09646	5	5.3	R
	M	29	22.2983	0.754597	6	3.89286	R
	M	16	22.3375	0.285467	4	3	R
	M	44	22.3717	0.940243	6	4.625	NR
	M	22	22.4525	0.327147	4	5.17857	NR
	M	18	22.495	1.06361	6	6.96429	NR
	F	60	22.5617	0.193847	6	7.05	NR
	F	38	22.605	0.567371	6	2.25	R
	M	42	22.616	2.39397	5	6.07143	NR
	M	32	22.6617	0.39902	6	4.5	R
	M	23	22.6783	0.415086	6	7.25	NR
	M	38	22.7033	0.455661	6	4.21429	R
	M	26	22.758	1.31633	5	5.78571	NR
	M	33	22.804	2.26169	5	2.67857	R
	M	29	22.8817	0.399821	6	5.89286	NR
	M	36	22.882	0.974741	5	7.2	NR
	M	27	22.966	0.452139	5	6.5	R
	M	24	23.045	1.51582	4	3.5	R
	M	30	23.055	0.536461	6	2.85714	R
	F	20	23.1817	1.89251	6	4.25	R
	M	43	23.22	0.481996	6	3	NR
	F	22	23.23	0.66291	5	3.96429	R
	F	17	23.286	0.776679	5	4.85714	R
	M	43	23.375	2.22154	6	3	R
	F	28	23.395	1.07208	6	6.18452	NR
	M	54	23.578	1.25913	5	6.71429	NR
	M	31	23.595	0.799168	6	4.1	R
	M	28	23.8233	3.00091	3	2.35714	R
	M	21	23.8417	0.937388	6	4.67857	R
	F	50	24.04	0.949842	4	4.57143	R
	M, male; F, female; SD, standard deviation; N, number of measurements; R, responder; NR, non-responder
