# Supplementary material for: Evaluation of circadian phenotypes utilizing fibroblasts from patients with circadian rhythm sleep disorders
Source: Transl Psychiatry. 2017 Apr 25;7(4):e1106–. doi: 10.1038/tp.2017.75 (PMC5416712; doi:10.1038/tp.2017.75)
Supplement: Supplementary Table S3 [file tp201775x3.xlsx]

## Sheet: Table S3
	Table S3. Detailed information of N24SWD individuals
	Sex	Age (years)	In vitro period			τ (hour)	Treatment response
			(hour)	SD	N
	M	21	22.0533	0.515157	6	24.11	NR
	F	31	22.405	0.697273	6	23.9107	R
	M	23	22.4383	0.406222	6	23.9628	R
	M	35	22.5383	0.491342	6	23.9732	R
	F	21	22.5417	0.600913	6	23.9732	R
	M	26	22.585	0.360486	6	23.8542	R
	F	20	22.615	0.596247	6	23.9464	R
	M	20	22.6167	0.713769	6	23.9911	R
	M	22	22.695	0.946166	6	23.8929	R
	M	31	22.8717	0.26126	6	24.8571	NR
	M	17	22.885	1.20492	6	24	R
	M	29	23.03	0.424217	6	23.9546	R
	F	50	23.0433	0.974693	6	24.11	NR
	F	17	23.075	0.544968	6	23.9375	R
	M	52	23.19	0.740675	5	24.11	NR
	F	56	23.2283	0.673778	6	24.0446	R
	M	33	23.2933	1.10553	6	24.0107	R
	M	28	23.2967	1.26525	6	23.7768	R
	M	40	23.4933	0.843177	6	24.75	NR
	M	35	23.7033	1.35259	6	23.8661	R
	M	30	23.72	1.7131	6	23.9643	R
	F	18	23.805	1.46433	6	23.9554	R
	M	22	24.125	1.82794	6	24.11	NR
	F	37	24.256	2.4556	5	24.85	NR
	M	26	24.4583	1.15782	6	24.5179	NR
	F	23	24.8283	2.44675	6	24.9125	NR
	M, male; F, female; SD, standard deviation; N, number of measurements; τ , circaian period of the sleep­wake cycle during the chronotherapy. R, responder; NR, non-responder
